# Supplementary material for: Optimization of Photosynthetic Photon Flux Density and Light Quality for Increasing Radiation-Use Efficiency in Dwarf Tomato under LED Light at the Vegetative Growth Stage
Source: Plants (Basel). 2021 Dec 31;11(1):121. doi: 10.3390/plants11010121 (PMC8796024; doi:10.3390/plants11010121)
Supplement: Supplementary file 1 [file plants-11-00121-s001.zip]

Archive with 1 entries (1 files):
- plants-1505702-supplementary.pdf
